# Supplementary material for: Genomic and proteomic characterization of two strains of Shigella flexneri 2 isolated from infants’ stool samples in Argentina
Source: BMC Genomics. 2022 Jul 8;23:495. doi: 10.1186/s12864-022-08711-5 (PMC9264714; doi:10.1186/s12864-022-08711-5)
Supplement: Supplementary file 2 — Additional file 2: Table S1. Strain specific genes of Shigella flexneri CI133 and CI172 strains. [file 12864_2022_8711_MOESM2_ESM.xlsx]

## Sheet: Hoja1
Table S1. Strain specific genes of Shigella flexneri CI133 and CI172 strains.
Strain	Label	Type	Gene	Begin	End	Frame	Product
Shigella flexneri CI133	SHF133_v1_100001	CDS	_	353055	353276	3	conserved protein of unknown function
	SHF133_v1_100008	CDS	_	356101	356163	1	Uncharacterized 9.4 kDa protein (fragment)
	SHF133_v1_1010023	CDS	_	2459730	2459909	3	conserved protein of unknown function
	SHF133_v1_1030006	CDS	_	2465413	2465574	1	conserved protein of unknown function
	SHF133_v1_1130040	CDS	_	2626459	2626704	-1	protein of unknown function
	SHF133_v1_1150003	CDS	_	2648773	2649021	-1	conserved protein of unknown function
	SHF133_v1_1320012	CDS	_	2927399	2927515	-3	conserved protein of unknown function
	SHF133_v1_1380005	CDS	_	2978700	2978861	3	protein of unknown function
	SHF133_v1_1460009	CDS	ecnB	3064956	3065102	-2	entericidin B membrane lipoprotein
	SHF133_v1_1600008	CDS	_	3216142	3216345	-1	conserved protein of unknown function
	SHF133_v1_1700005	fCDS	ycaI	3281863	3282216	1	fragment of conserved hypothetical protein; putative inner membrane protein (part 1)
	SHF133_v1_1750001	CDS	_	3330607	3331710	1	Diguanylate cylase
	SHF133_v1_1750002	CDS	yeaK	3331753	3332256	1	conserved hypothetical protein
	SHF133_v1_1750003	CDS	_	3332257	3332409	-1	conserved protein of unknown function
	SHF133_v1_1750004	CDS	yeaL	3332531	3332977	2	conserved hypothetical protein; putative inner membrane protein
	SHF133_v1_1750005	CDS	_	3332934	3333368	-2	Transcriptional regulator, AraC family
	SHF133_v1_1750006	CDS	_	3333373	3333573	-1	putative ARAC-type regulatory protein
	SHF133_v1_1750007	CDS	yeaN	3333849	3334910	3	putative transporter; MFS superfamily
	SHF133_v1_1750008	CDS	yeaO	3335084	3335431	2	conserved hypothetical protein
	SHF133_v1_1750009	CDS	yoaF	3335453	3335707	-3	conserved hypothetical protein; putative outer membrane protein
	SHF133_v1_1750010	CDS	yeaP	3335890	3336915	1	putative diguanylate cyclase
	SHF133_v1_1750011	CDS	_	3337440	3337661	-2	protein of unknown function
	SHF133_v1_1790010	CDS	_	3378201	3378314	-2	putative cytoplasmic protein
	SHF133_v1_1800001	CDS	_	3383063	3383389	-3	Coat protein (fragment)
	SHF133_v1_180025	CDS	_	561598	561708	-1	protein of unknown function
	SHF133_v1_1830002	CDS	_	3402336	3402494	3	conserved protein of unknown function
	SHF133_v1_1830004	CDS	_	3403677	3403847	3	Lipoprotein
	SHF133_v1_1860003	CDS	_	3425662	3425898	1	putative tight adherance operon protein
	SHF133_v1_1860004	CDS	_	3425855	3426106	2	Peptidase (fragment)
	SHF133_v1_1910009	fCDS	yjcF	3455090	3455269	-3	fragment of conserved hypothetical protein (part 2)
	SHF133_v1_1910026	CDS	_	3471695	3471757	-3	protein of unknown function
	SHF133_v1_1930001	CDS	_	3478544	3478627	2	transposase (fragment)
	SHF133_v1_1940005	CDS	_	3487835	3487945	2	conserved protein of unknown function
	SHF133_v1_1980018	CDS	_	3529696	3529758	1	protein of unknown function
	SHF133_v1_1990003	CDS	_	3530678	3530929	2	conserved protein of unknown function
	SHF133_v1_200020	CDS	_	621821	621985	-3	conserved protein of unknown function
	SHF133_v1_2130002	CDS	_	3671450	3671548	-3	acetolactate synthase I, small subunit (fragment)
	SHF133_v1_2150003	CDS	_	3687021	3689024	-2	Glycine betaine transporter
	SHF133_v1_2240001	CDS	yncC	3753312	3753977	-2	putative DNA-binding transcriptional regulator
	SHF133_v1_2240002	CDS	yncB	3754175	3755212	-3	putative conserved oxidoreductase, Zn-dependent and NAD(P)-binding
	SHF133_v1_2260004	CDS	_	3759482	3759733	-3	conserved protein of unknown function
	SHF133_v1_2270005	CDS	_	3763296	3763496	-2	conserved protein of unknown function
	SHF133_v1_230016	CDS	_	754099	754254	1	conserved protein of unknown function
	SHF133_v1_230049	CDS	_	792236	792529	2	conserved protein of unknown function
	SHF133_v1_2350002	CDS	_	3814870	3815157	-1	Bcv protein (fragment)
	SHF133_v1_2380001	CDS	_	3820140	3820307	-2	protein of unknown function
	SHF133_v1_2460001	CDS	_	3853257	3853400	-2	Phosphatase yieH domain protein
	SHF133_v1_2460003	CDS	yieF	3854956	3855522	-1	chromate reductase, Class I, flavoprotein
	SHF133_v1_2460004	CDS	yieE	3855544	3856293	-1	putative phosphopantetheinyl transferase
	SHF133_v1_2460005	CDS	yidZ	3856450	3856812	-1	DNA-binding transcriptional regulator YidZ
	SHF133_v1_2580003	CDS	_	3946636	3946791	1	conserved protein of unknown function
	SHF133_v1_2630004	CDS	_	3960055	3960189	-1	conserved protein of unknown function
	SHF133_v1_270013	CDS	_	849553	849711	1	conserved protein of unknown function
	SHF133_v1_270043	fCDS	yidX	872107	872283	1	fragment of putative lipoprotein C (part 2)
	SHF133_v1_2710004	CDS	_	3982521	3982730	3	conserved protein of unknown function
	SHF133_v1_2720006	CDS	_	3995821	3996441	1	Site-specific recombinase, phage integrase family (fragment)
	SHF133_v1_2860001	CDS	yncA	4039231	4039749	1	putative acyltransferase with acyl-CoA N-acyltransferase domain
	SHF133_v1_2860002	CDS	ydcZ	4039746	4040195	3	conserved hypothetical protein; putative inner membrane protein
	SHF133_v1_2860003	CDS	ydcY	4040196	4040429	-2	hypothetical protein
	SHF133_v1_2860004	CDS	_	4040515	4040763	-1	conserved protein of unknown function
	SHF133_v1_2860005	CDS	_	4041380	4042189	-3	Streptogramin A acetyltransferase
	SHF133_v1_2860006	CDS	ydcW	4042399	4043823	-1	medium chain aldehyde dehydrogenase
	SHF133_v1_2860007	CDS	ydcV	4043845	4044639	-1	putative spermidine/putrescine transporter subunit; permease component of ABC superfamily
	SHF133_v1_2860008	CDS	ydcU	4044629	4045009	-3	Inner membrane ABC transporter permease protein ydcU
	SHF133_v1_2870001	CDS	_	4045730	4045870	-3	conserved protein of unknown function
	SHF133_v1_2880006	CDS	fimB	4051754	4052239	2	tyrosine recombinase/inversion of on/off regulator of fimA
	SHF133_v1_30010	CDS	_	46485	46622	-2	conserved protein of unknown function
	SHF133_v1_3050001	CDS	_	4149244	4149351	1	conserved protein of unknown function
	SHF133_v1_3060001	CDS	_	4151583	4151867	3	conserved protein of unknown function
	SHF133_v1_3100002	CDS	_	4157162	4157227	2	protein of unknown function
	SHF133_v1_3150003	fCDS	gadA	4166546	4166677	2	fragment of glutamate decarboxylase A, PLP-dependent (part 2)
	SHF133_v1_3230001	CDS	_	4229158	4229334	1	Rac prophage integrase (fragment)
	SHF133_v1_3250001	CDS	_	4230525	4230656	-2	conserved protein of unknown function
	SHF133_v1_3250002	CDS	_	4230757	4231044	1	Prophage CP4-57 regulatory protein alpA
	SHF133_v1_3250003	CDS	yfjI	4231016	4232545	2	CP4-57 prophage protein
	SHF133_v1_3350001	CDS	_	4272359	4272601	2	conserved protein of unknown function
	SHF133_v1_3350014	CDS	_	4279427	4279630	-3	protein of unknown function
	SHF133_v1_3360044	CDS	_	4315593	4315715	-2	protein of unknown function
	SHF133_v1_3370001	CDS	_	4342854	4343288	-2	conserved protein of unknown function
	SHF133_v1_340051	CDS	_	1098255	1098371	-2	Purine permease YgfU
	SHF133_v1_3440003	CDS	_	4358474	4358599	-3	putative transcriptional regulator (fragment)
	SHF133_v1_3440012	CDS	_	4367159	4367332	-3	conserved protein of unknown function
	SHF133_v1_3450001	CDS	_	4405245	4405415	-2	Phage tail protein (fragment)
	SHF133_v1_3500010	CDS	_	4476603	4476743	-2	protein of unknown function
	SHF133_v1_410001	CDS	_	1205221	1206153	-1	conserved protein of unknown function
	SHF133_v1_410002	CDS	_	1206177	1206374	-2	Multidrug transporter
	SHF133_v1_410103	CDS	_	1292062	1292238	-1	conserved protein of unknown function
	SHF133_v1_420003	CDS	_	1301563	1301736	-1	conserved protein of unknown function
	SHF133_v1_460001	CDS	_	1349321	1349482	2	OspC3 (fragment)
	SHF133_v1_470004	CDS	_	1356272	1356421	2	conserved protein of unknown function
	SHF133_v1_480008	CDS	_	1364201	1364263	-3	conserved protein of unknown function
	SHF133_v1_480011	CDS	_	1365285	1365437	3	conserved protein of unknown function
	SHF133_v1_510021	CDS	_	1399622	1399732	-3	protein of unknown function
	SHF133_v1_530002	CDS	_	1418886	1419029	3	conserved protein of unknown function
	SHF133_v1_550034	CDS	_	1458519	1458746	3	conserved protein of unknown function
	SHF133_v1_630034	CDS	_	1706062	1706406	-1	conserved protein of unknown function
	SHF133_v1_660001	CDS	_	1725090	1725233	3	conserved protein of unknown function
	SHF133_v1_690040	CDS	_	1817099	1817257	2	protein of unknown function
	SHF133_v1_690066	CDS	_	1840215	1840358	-2	conserved protein of unknown function
	SHF133_v1_690077	CDS	_	1847378	1847581	2	protein of unknown function
	SHF133_v1_750002	CDS	_	2009571	2010011	3	conserved protein of unknown function
	SHF133_v1_80008	CDS	_	282130	282276	-1	protein of unknown function
	SHF133_v1_80031	CDS	_	305872	305958	-1	conserved protein of unknown function
	SHF133_v1_80037	fCDS	ycgV	312055	312423	1	fragment of putative adhesin; putative autotransporter (part 1)
	SHF133_v1_820002	CDS	_	2170062	2170292	3	conserved protein of unknown function
	SHF133_v1_870054	fCDS	ygaM	2304289	2304351	-1	fragment of hypothetical protein (part 2)
	SHF133_v1_920001	CDS	_	2338796	2339491	-3	HTH-type transcriptional regulator YidZ
	SHF133_v1_920002	CDS	mdtL	2339466	2340641	-2	multidrug efflux system protein
	SHF133_v1_920003	CDS	tnaB	2340773	2342020	-3	tryptophan transporter of low affinity
	SHF133_v1_920004	CDS	tnaA	2342111	2343526	-3	tryptophanase/L-cysteine desulfhydrase, PLP-dependent
	SHF133_v1_960018	CDS	_	2382882	2382959	-2	protein of unknown function
	SHF133_v1_980023	CDS	_	2414236	2414385	-1	protein of unknown function
Shigella flexneri CI172	SHF172_v1_1010001	CDS	yfdG	2488656	2489018	3	bactoprenol-linked glucose translocase (flippase); CPS-53 (KpLE1) prophage
	SHF172_v1_1070027	CDS	ppdC	2577586	2577936	-3	prepilin peptidase-dependent protein C precursor
	SHF172_v1_1150003	CDS	yniD	2682251	2682373	2	hypothetical protein
	SHF172_v1_1170009	fCDS	rcsD	2721543	2722163	-1	fragment of phosphotransfer intermediate protein in two-component regulatory system with RcsBC (part 1)
	SHF172_v1_1290004	CDS	_	2887078	2887281	1	conserved protein of unknown function
	SHF172_v1_130001	CDS	_	382222	382428	-3	conserved protein of unknown function
	SHF172_v1_130002	CDS	_	382411	383325	1	Plasmid replication protein
	SHF172_v1_130003	CDS	_	383550	383840	-1	Mobilization protein
	SHF172_v1_130004	CDS	_	384019	386238	1	Conjugal transfer protein
	SHF172_v1_130005	CDS	ceaB	386471	388216	2	Colicin-E2
	SHF172_v1_130006	CDS	ceiB	388219	388479	1	Colicin-E2 immunity protein
	SHF172_v1_130007	CDS	celB	388541	388684	2	Lysis protein for colicins E2 and E3
	SHF172_v1_130008	CDS	_	388954	389022	1	protein of unknown function
	SHF172_v1_1330006	fCDS	mtlA	2929888	2930892	-3	fragment of fused mannitol-specific PTS enzymes: IIA components ; IIB components ; IIC components (part 1)
	SHF172_v1_1390005	CDS	_	3058197	3058358	-1	conserved protein of unknown function
	SHF172_v1_1420004	CDS	_	3064292	3064357	2	protein of unknown function
	SHF172_v1_1480010	CDS	_	3126680	3126817	-2	conserved protein of unknown function
	SHF172_v1_1600001	CDS	_	3225241	3225348	1	OspE1 (fragment)
	SHF172_v1_1610012	CDS	_	3239766	3239861	-1	conserved protein of unknown function
	SHF172_v1_1610014	CDS	_	3243513	3243776	3	conserved protein of unknown function
	SHF172_v1_170004	CDS	_	496366	496518	1	protein of unknown function
	SHF172_v1_170015	CDS	_	506197	506379	1	conserved protein of unknown function
	SHF172_v1_1840002	CDS	_	3456639	3456818	3	conserved protein of unknown function
	SHF172_v1_200012	CDS	_	556204	556617	-3	protein of unknown function
	SHF172_v1_2030005	fCDS	ygbI	3578405	3578527	-2	fragment of putative DNA-binding transcriptional regulator (part 1)
	SHF172_v1_210008	CDS	_	566709	566822	-1	conserved protein of unknown function
	SHF172_v1_2170007	CDS	_	3640983	3641069	-1	conserved protein of unknown function
	SHF172_v1_220005	fCDS	yqjC	571624	571692	1	fragment of conserved hypothetical protein (part 2)
	SHF172_v1_2230008	CDS	_	3671334	3671399	3	conserved protein of unknown function
	SHF172_v1_2420001	CDS	yehE	3777198	3777479	-1	hypothetical protein
	SHF172_v1_2460002	CDS	_	3833294	3833491	2	Universal stress protein
	SHF172_v1_2480002	CDS	_	3840295	3840450	1	protein of unknown function
	SHF172_v1_2500001	CDS	_	3843682	3843795	1	conserved protein of unknown function
	SHF172_v1_2550001	CDS	_	3859341	3859403	-1	protein of unknown function
	SHF172_v1_2550024	CDS	_	3883260	3883328	3	conserved protein of unknown function
	SHF172_v1_2650002	CDS	relE	3915172	3915459	1	toxin of the RelE-RelB toxin-antitoxin system; Qin prophage
	SHF172_v1_270071	CDS	_	776177	776656	2	conserved protein of unknown function
	SHF172_v1_2780001	CDS	_	3954278	3954721	-2	conserved membrane protein of unknown function
	SHF172_v1_2810003	CDS	csgC	3996382	3996600	1	Autoagglutination protein
	SHF172_v1_30005	CDS	_	34150	34233	-3	Antibiotic efflux protein
	SHF172_v1_3160015	CDS	ycdU	4180489	4181475	-3	conserved hypothetical protein; putative inner membrane protein
	SHF172_v1_3160016	CDS	pksC	4181584	4181964	-3	putative (Acyl-carrier-protein) S-malonyltransferase
	SHF172_v1_320023	CDS	_	892363	892641	-3	conserved protein of unknown function
	SHF172_v1_3230002	CDS	aapJ	4319156	4320181	-2	amino-acid transporter subunit ; periplasmic-binding component of ABC superfamily
	SHF172_v1_3320001	CDS	_	4359013	4359189	-3	Putative alpha-mannosidase (fragment)
	SHF172_v1_3350016	CDS	_	4454693	4454851	2	conserved protein of unknown function
	SHF172_v1_340002	CDS	_	902291	902536	-2	conserved protein of unknown function
	SHF172_v1_350015	CDS	_	916188	916337	-1	conserved protein of unknown function
	SHF172_v1_350046	fCDS	yjjI	946318	946470	1	fragment of conserved hypothetical protein (part 2)
	SHF172_v1_370015	CDS	_	972557	972724	2	conserved protein of unknown function
	SHF172_v1_400001	CDS	_	1052082	1052255	-1	protein of unknown function
	SHF172_v1_40003	CDS	yjbE	67883	68125	2	hypothetical protein
	SHF172_v1_40005	CDS	yjbG	68874	69611	3	conserved hypothetical protein
	SHF172_v1_40006	CDS	yjbH	69611	71707	2	putative porin
	SHF172_v1_40007	CDS	yjbA	72302	72712	2	putative phosphate starvation inducible protein
	SHF172_v1_400097	CDS	_	1134077	1134415	2	putative head-tail adaptor
	SHF172_v1_500021	CDS	_	1340281	1340427	1	conserved protein of unknown function
	SHF172_v1_540004	CDS	_	1455167	1455310	-2	putative reverse transcriptase
	SHF172_v1_580010	CDS	_	1535495	1536028	-2	conserved protein of unknown function
	SHF172_v1_600002	CDS	_	1555811	1555936	2	conserved protein of unknown function
	SHF172_v1_60010	CDS	_	153172	153297	1	conserved protein of unknown function
	SHF172_v1_630002	CDS	_	1637055	1637138	-1	protein of unknown function
	SHF172_v1_710033	CDS	_	1814456	1814599	2	conserved protein of unknown function
	SHF172_v1_710064	CDS	_	1842804	1843052	3	conserved protein of unknown function
	SHF172_v1_750009	CDS	_	1872857	1872949	-2	conserved protein of unknown function
	SHF172_v1_780009	CDS	_	1883360	1883425	2	protein of unknown function
	SHF172_v1_800001	CDS	_	1954244	1954372	2	Thioredoxin-like protein (fragment)
	SHF172_v1_810051	CDS	_	2037924	2038178	-1	conserved protein of unknown function
	SHF172_v1_830001	fCDS	ygjF	2061223	2061321	-3	fragment of G/U mismatch-specific DNA glycosylase (part 2)
	SHF172_v1_850001	CDS	_	2131429	2131572	1	conserved protein of unknown function
	SHF172_v1_870086	fCDS	pdxK	2235680	2235982	2	fragment of pyridoxal-pyridoxamine kinase/hydroxymethylpyrimidine kinase (part 1)
	SHF172_v1_870127	CDS	_	2273441	2273587	2	conserved protein of unknown function
	SHF172_v1_890002	CDS	_	2293750	2293857	1	OspE1 (fragment)
	SHF172_v1_940006	CDS	_	2399885	2399962	2	protein of unknown function
