# Supplementary material for: Genomic and proteomic characterization of two strains of Shigella flexneri 2 isolated from infants’ stool samples in Argentina
Source: BMC Genomics. 2022 Jul 8;23:495. doi: 10.1186/s12864-022-08711-5 (PMC9264714; doi:10.1186/s12864-022-08711-5)
Supplement: Supplementary file 3 — Additional file 3: Table S2. Pangenome of the 82 Shigella flexneri strains studied. [file 12864_2022_8711_MOESM3_ESM.xlsx]

## Sheet: Hoja1
Table S2. Pangenome of the 82 Shigella flexneri strains studied.
Organism	CDS	Pangenome CDS	Core CDS	Variable CDS	Strain specific CDS
Shigella flexneri 2a 4028STDY6330022	4639	4623	3588	1035	0
Shigella flexneri 2a 4028STDY6330041	4801	4787	3604	1183	0
Shigella flexneri 2a 2012ZH074	5029	5015	3769	1246	0
Shigella flexneri 2a 2012ZH118	5034	5018	3761	1257	0
Shigella flexneri 2a 2013ZH001	4824	4811	3759	1052	1
Shigella flexneri 2a 4028STDY6330053	4622	4607	3584	1023	1
Shigella flexneri 2a 4028STDY6330044	4618	4601	3586	1015	2
Shigella flexneri 2a 2013ZH026	5087	5071	3778	1293	2
Shigella flexneri 2a 4028STDY6330051	4879	4864	3623	1241	2
Shigella flexneri 2a 4028STDY6330049	4916	4902	3628	1274	2
Shigella flexneri 2a 4028STDY6330018	4427	4411	3508	903	3
Shigella flexneri 2a 2013ZH015	4785	4773	3722	1051	3
Shigella flexneri 2a 4028STDY6330014	4650	4636	3581	1055	3
Shigella flexneri 2a 4028STDY6330046	4803	4787	3640	1147	3
Shigella flexneri 2a 4028STDY6330050	4851	4838	3651	1187	3
Shigella flexneri 2a 2012ZH094	4884	4871	3635	1236	3
Shigella flexneri 2a 2015ZH007	5059	5044	3763	1281	3
Shigella flexneri 2a 4028STDY6330047	4894	4879	3633	1246	3
Shigella flexneri 2a 2012ZH015	5019	5007	3718	1289	3
Shigella flexneri 2a 4028STDY6330054	4903	4891	3628	1263	3
Shigella flexneri 2a 4028STDY6330040	4830	4816	3542	1274	3
Shigella flexneri 2a 4028STDY6330026	4507	4495	3559	936	4
Shigella flexneri 2a 4028STDY6330027	4527	4514	3538	976	4
Shigella flexneri 2a 2012ZH020	4844	4833	3779	1054	4
Shigella flexneri 2a 2018ZH002	4827	4814	3736	1078	4
Shigella flexneri 2a 4028STDY6330034	4693	4680	3558	1122	4
Shigella flexneri 2a 4028STDY6330043	4701	4687	3559	1128	4
Shigella flexneri 2a 4028STDY6330036	4826	4812	3617	1195	4
Shigella flexneri 2a 4028STDY6330016	4823	4811	3607	1204	4
Shigella flexneri 2a 2016ZH002	5066	5054	3733	1321	4
Shigella flexneri 2a 4028STDY6330029	4541	4530	3566	964	5
Shigella flexneri 2a 4028STDY6330019	4653	4641	3604	1037	5
Shigella flexneri 2a 2014ZH075	4951	4938	3783	1155	5
Shigella flexneri 2a 4028STDY6330025	4738	4723	3612	1111	5
Shigella flexneri 2a 4028STDY6330045	4776	4763	3613	1150	5
Shigella flexneri 2a 4028STDY6330042	4786	4769	3603	1166	5
Shigella flexneri 2a 2014ZH087	5138	5123	3812	1311	5
Shigella flexneri 2a BS1046	4559	4546	3561	985	6
Shigella flexneri 2a 2013ZH048	4950	4941	3685	1256	6
Shigella flexneri 2a 2013ZH027	5132	5121	3769	1352	6
Shigella flexneri 2a 2015ZH052	4710	4702	3714	988	7
Shigella flexneri 2a 4028STDY6330048	4665	4648	3559	1089	7
Shigella flexneri 2a BS1044	4884	4870	3662	1208	7
Shigella flexneri 2a 4028STDY6330038	4867	4852	3621	1231	7
Shigella flexneri 2a 2012ZH090	5034	5021	3664	1357	7
Shigella flexneri 2a 2013ZH018	4920	4909	3747	1162	8
Shigella flexneri 2a 4028STDY6330028	4509	4496	3519	977	9
Shigella flexneri 2a BS1024	4746	4733	3550	1183	10
Shigella flexneri CI133	4616	4600	3440	1160	10
Shigella flexneri 2a 2013ZH055	5033	5020	3737	1283	10
Shigella flexneri 2a 2014ZH001	5170	5158	3814	1344	10
Shigella flexneri 2a 4028STDY6330031	4655	4640	3589	1051	11
Shigella flexneri 2a BS1041	4720	4706	3606	1100	11
Shigella flexneri 2a 2014ZH008	5171	5157	3806	1351	11
Shigella flexneri 2a 2013ZH084	5083	5071	3773	1298	12
Shigella flexneri 2a 2013ZH035	5109	5098	3775	1323	12
Shigella flexneri 2a 4028STDY6330039	4797	4783	3594	1189	14
Shigella flexneri 2a 24570	4954	4940	3616	1324	14
Shigella flexneri 2a 2013ZH034	4838	4826	3725	1101	17
Shigella flexneri 2a BS1057	5121	5103	3829	1274	18
Shigella flexneri 2a BS1025	4923	4911	3653	1258	18
Shigella flexneri CI172	4566	4553	3440	1113	19
Shigella flexneri 2a BS1042	4930	4916	3683	1233	19
Shigella flexneri 2a BS1039	4922	4908	3697	1211	23
Shigella flexneri 2a 4028STDY6330035	4780	4766	3585	1181	23
Shigella flexneri 2a BS1059	5094	5078	3748	1330	23
Shigella flexneri 2a BS1045	4768	4753	3630	1123	24
Shigella flexneri 2a BS1022	4803	4787	3662	1125	29
Shigella flexneri 2a 4028STDY6330020	4931	4919	3652	1267	41
Shigella flexneri 2a 2014ZH034	5289	5274	3822	1452	42
Shigella flexneri 2a BS1021	4832	4819	3641	1178	43
Shigella flexneri 2a BS1023	5001	4988	3720	1268	44
Shigella flexneri 2a 4028STDY6330037	4706	4692	3544	1148	50
Shigella flexneri 2a 4028STDY6330052	4747	4729	3580	1149	61
Shigella flexneri 2a 4028STDY6330017	4974	4960	3611	1349	70
Shigella flexneri 2a ATCC 29903	5374	5361	3954	1407	83
Shigella flexneri 2a 2011BJ21	4662	4651	3675	976	92
Shigella flexneri 2a 301	5455	5453	4036	1417	113
Shigella flexneri 2a 2457T	5157	5155	3921	1234	117
Shigella flexneri 2a 981	5615	5599	4020	1579	132
Shigella flexneri 2b 4028STDY6330055	5052	5040	3594	1446	150
Shigella flexneri 2a 1508	5882	5867	3964	1903	293
