# Supplementary material for: Genomic and proteomic characterization of two strains of Shigella flexneri 2 isolated from infants’ stool samples in Argentina
Source: BMC Genomics. 2022 Jul 8;23:495. doi: 10.1186/s12864-022-08711-5 (PMC9264714; doi:10.1186/s12864-022-08711-5)
Supplement: Supplementary file 4 — Additional file 4: Table S3. Prophage regions identified into the CI133 and CI172 genome. [file 12864_2022_8711_MOESM4_ESM.xlsx]

## Sheet: Table S3
	Table S3. Prophage regions identified into the CI133 and CI172 genome.
	Region	Region Length	Completeness	SCORE	#CDS	RegionPosition	POSSIBLE PHAGE	GC%
	CI133
	1	14.5Kb	intact	100	23	1273949-1288451	PHAGE_Salmon_118970_sal3_NC_031940, ......	50.67%
	2	11.8Kb	incomplete	50	16	2451425-2463255	PHAGE_Entero_IME10_NC_019501, ......	50.72%
	3	7Kb	incomplete	50	9	3215470-3222515	PHAGE_Bacill_BalMu_1_NC_030945, ......	50.55%
	4	42.9Kb	intact	150	22	3351842-3394802	PHAGE_Phage_Gifsy_1_NC_010392, ......	50.40%
	5	8.8Kb	incomplete	40	8	3615118-3623930	PHAGE_Shigel_SfII_NC_021857, ......	39.75%
	6	38.8Kb	intact	140	29	3715134-3753956	PHAGE_Entero_mEp460_NC_019716, ......	50.77%
	7	34.4Kb	questionable	90	23	3778055-3812517	PHAGE_Stx2_c_1717_NC_011357, ......	46.74%
	8	6.1Kb	incomplete	50	9	3834206-3840317	PHAGE_Entero_933W_NC_000924, ......	48.56%
	9	18.4Kb	incomplete	30	20	3963137-3981575	PHAGE_Phage_Gifsy_1_NC_010392, ......	47.78%
	10	12.5Kb	questionable	80	24	4112928-4125488	PHAGE_Aeromo_vB_AsaM_56_NC_019527, ......	47.39%
	11	12.8Kb	incomplete	50	21	4215016-4227816	PHAGE_Entero_phiP27_NC_003356, ......	50.14%
	12	36.4Kb	intact	100	30	4298371-4334788	PHAGE_Entero_BP_4795_NC_004813, ......	48.57%
	13	15.3Kb	incomplete	50	10	4367650-4383009	PHAGE_Shigel_SfIV_NC_022749, ......	50.72%
	CI172
	1	14Kb	intact	130	21	1034005-1048079	PHAGE_Phage_Gifsy_1_NC_010392, ......	51.61%
	2	14.5Kb	intact	100	22	1119930-1134432	PHAGE_Salmon_118970_sal3_NC_031940, ......	50.67%
	3	8.4Kb	incomplete	30	8	2478848-2487293	PHAGE_Shigel_SfII_NC_021857, ......	40.14%
	4	38.3Kb	intact	110	11	3001801-3040120	PHAGE_Entero_mEp460_NC_019716, ......	52.05%
	5	16.9Kb	questionable	90	26	3037964-3054932	PHAGE_Salmon_103203_sal5_NC_031946, ......	48.09%
	6	18.2Kb	incomplete	60	18	3358565-3376810	PHAGE_Salmon_SEN34_NC_028699, ......	49.57%
	7	15.3Kb	incomplete	30	11	3553919-3569273	PHAGE_Entero_Sf101_NC_027398, ......	44.85%
	8	4.4Kb	incomplete	40	7	3731091-3735514	PHAGE_Aeromo_vB_AsaM_56_NC_019527,....	49.89%
	9	23.4Kb	incomplete	40	17	3807926-3831403	PHAGE_Salmon_IME207_NC_031924, ......	47.88%
	10	13.1Kb	questionable	70	13	3871873-3884980	PHAGE_Entero_IME10_NC_019501, ......	50.90%
	11	9.2Kb	incomplete	30	16	3898375-3907636	PHAGE_Entero_BP_4795_NC_004813, ......	48.83%
	12	13.2Kb	incomplete	50	12	4009147-4022378	PHAGE_Shigel_SfIV_NC_022749, ......	46.92%
	The intact prophage regions are pink
