# Supplementary material for: Genomic and proteomic characterization of two strains of Shigella flexneri 2 isolated from infants’ stool samples in Argentina
Source: BMC Genomics. 2022 Jul 8;23:495. doi: 10.1186/s12864-022-08711-5 (PMC9264714; doi:10.1186/s12864-022-08711-5)
Supplement: Supplementary file 5 — Additional file 5: Table S4. Phage elements identified into intact prophage region of the CI133 genome, by PHASTER software. [file 12864_2022_8711_MOESM5_ESM.xlsx]

## Sheet: Table S4- A
	Table S4. A- Phage elements identified into intact prophage regions of the CI133 and CI172 genome, by PHAST software.
	Region	# CDS	CDS Position	Blast Hit	E-Value
	CI133
		1	1273949..1273969	attL CGGTGTAGTTAATGGTGTAGT	0.0
		2	1273996..1275225	PHAGE_Salmon_vB_SosS_Oslo_NC_018279: integrase; PP_01260; phage(gi399528791)	4e-59
		3	1275846..1276592	hypothetical protein SFV_1148 [Shigella flexneri 5 str. 8401]. gi|110805142|ref|YP_688662.1|; PP_01261	5e-147
		4	1276601..1276801	hypothetical protein S1212 [Shigella flexneri 2a str. 2457T]. gi|30062661|ref|NP_836832.1|; PP_01262	1e-31
		5	1276791..1277012	hypothetical protein c1490 [Escherichia coli CFT073]. gi|26247359|ref|NP_753399.1|; PP_01263	4e-33
		6	1276993..1277157	hypothetical protein c1491 [Escherichia coli CFT073]. gi|26247360|ref|NP_753400.1|; PP_01264	2e-21
		7	1277227..1277460	hypothetical protein SF1133a [Shigella flexneri 2a str. 301]. gi|532141222|ref|YP_008439238.1|; PP_01265	8e-37
	1	8	1277466..1277765	hypothetical protein SFV_1149 [Shigella flexneri 5 str. 8401]. gi|110805143|ref|YP_688663.1|; PP_01266	2e-51
		9	1277762..1279510	PHAGE_Entero_P4_NC_001609: DNA primase; PP_01267; phage(gi9627512)	4e-90
		10	complement(1279765..1279878)	hypothetical; PP_01269	0.0
		11	1279898..1280077	bacteriophage protein [Shigella flexneri 2a str. 301]. gi|532141223|ref|NP_707047.3|; PP_01268	5e-25
		12	1280074..1280379	hypothetical protein S1217 [Shigella flexneri 2a str. 2457T]. gi|30062665|ref|NP_836836.1|; PP_01270	2e-54
		13	1280389..1280550	hypothetical protein S1218 [Shigella flexneri 2a str. 2457T]. gi|30062666|ref|NP_836837.1|; PP_01271	1e-22
		14	1280692..1280916	hypothetical protein SFV_1153 [Shigella flexneri 5 str. 8401]. gi|110805147|ref|YP_688667.1|; PP_01272	2e-36
		15	1281217..1282044	PHAGE_Salmon_ST64B_NC_004313: Major capsid protein precursor; PP_01273; phage(gi23505451)	1e-30
		16	1282045..1282374	PHAGE_Shigel_SfIV_NC_022749: major head protein; PP_01274; phage(gi557307531)	3e-14
		17	1282414..1282986	PHAGE_Entero_IME_EF4_NC_023551: prohead protease; PP_01275; phage(gi589893040)	1e-28
		18	1282988..1284199	PHAGE_Shigel_SfIV_NC_022749: portal protein; PP_01276; phage(gi557307529)	3e-42
		19	1284316..1284534	PHAGE_Entero_HK446_NC_019714: head-tail connector II; PP_01277; phage(gi428782200)	4e-18
		20	1284531..1284827	PHAGE_Shigel_SfII_NC_021857: head-tail connector protein; PP_01278; phage(gi526244642)	9e-07
		21	1285055..1285267	HNH endonuclease [Shigella flexneri 2a str. 301]. gi|532141225|ref|NP_707053.3|; PP_01279	7e-38
		22	1285260..1285433	hypothetical protein SF1144 [Shigella flexneri 2a str. 301]. gi|24112544|ref|NP_707054.1|; PP_01280	8e-26
		23	1285504..1285815	PHAGE_Salmon_ST64B_NC_004313: terminase small subunit; PP_01281; phage(gi23505446)	1e-11
		24	1285982..1287460	PHAGE_Burkho_KS9_NC_013055: terminase gp2; PP_01282; phage(gi255033734)	6e-83
		25	1288451..1288471	attR CGGTGTAGTTAATGGTGTAGT	0.0
		1	3351842..3351854	attL CCAACTTACTGAT	0.0
		2	complement(3365130..3365489)	PHAGE_Entero_IME10_NC_019501: coat protein; PP_03435; phage(gi422934283)	6e-40
		3	complement(3365489..3366400)	PHAGE_Entero_IME10_NC_019501: scaffolding protein; PP_03436; phage(gi422934282)	4e-168
		4	complement(3366414..3368579)	PHAGE_Entero_IME10_NC_019501: portal protein; PP_03437; phage(gi422934281)	0.0
		5	complement(3368580..3369632)	PHAGE_Entero_IME10_NC_019501: terminase large subunit; PP_03438; phage(gi422934280)	0.0
		6	complement(3369731..3370132)	PHAGE_Entero_mEp460_NC_019716: minor tail protein; PP_03439; phage(gi428782325)	1e-70
		7	complement(3370129..3370713)	PHAGE_Entero_cdtI_NC_009514: putative tail component; PP_03440; phage(gi148609390)	1e-90
	4	8	complement(3370700..3371077)	PHAGE_Entero_lambda_NC_001416: head-tail joining protein; PP_03441; phage(gi9626253)	2e-32
		9	complement(3371089..3371475)	PHAGE_Entero_lambda_NC_001416: DNA packaging protein; PP_03442; phage(gi9626252)	1e-19
		10	complement(3371527..3372555)	PHAGE_Phage_Gifsy_1_NC_010392: bacteriophage major capsid protein; Lambda gpE homolog; PP_03443; phage(gi169257230)	9e-173
		11	complement(3372613..3372960)	PHAGE_Phage_Gifsy_1_NC_010392: bacteriophage head decoration protein; Lambda gpD homolog; PP_03444; phage(gi169257231)	5e-42
		12	complement(3372997..3374502)	PHAGE_Phage_Gifsy_1_NC_010392: bacteriophage prohead protease; Lambda gpC homolog; PP_03445; phage(gi169257232)	3e-171
		13	complement(3374492..3374905)	PHAGE_Phage_Gifsy_1_NC_010392: bacteriophage portal protein; Lambda gpB homolog; PP_03446; phage(gi169257233)	1e-58
		14	complement(3375030..3376085)	PHAGE_Phage_Gifsy_1_NC_010392: bacteriophage portal protein; Lambda gpB homolog; PP_03447; phage(gi169257233)	6e-157
		15	complement(3376082..3376285)	PHAGE_Phage_Gifsy_1_NC_010392: bacteriophage head-to-tail joining protein; adapter between portal and gpFII; Lambda gpW homolog; PP_03448; phage(gi169257234)	1e-13
		16	complement(3376286..3378196)	PHAGE_Phage_Gifsy_1_NC_010392: DNA packaging protein; large terminase subunit; Lambda gpA homolog; PP_03449; phage(gi169257235)	0.0
		17	complement(3378168..3378491)	PHAGE_Entero_N15_NC_001901: gp1; PP_03450; phage(gi9630465)	2e-18
		18	complement(3378620..3378919)	PROPHAGE_Xantho_33913: ISxac3 transposase; PP_03451; phage(gi21231087)	3e-09
		19	3378935..3380209	hypothetical protein SFV_3500 [Shigella flexneri 5 str. 8401]. gi|110807324|ref|YP_690844.1|; PP_03452	0.0
		20	3380209..3380943	hypothetical; PP_03453	0.0
		21	3381410..3382171	periplasmic fimbrial chaperone protein [Shigella flexneri 5 str. 8401]. gi|110807323|ref|YP_690843.1|; PP_03454	5e-143
		22	3382215..3383294	fimbrial protein remnant [Shigella flexneri 2a str. 2457T]. gi|30065230|ref|NP_839401.1|; PP_03455	0.0
		23	complement(3383643..3384137)	PHAGE_Entero_IME10_NC_019501: integrase; PP_03456; phage(gi422934296)	5e-85
		24	3394802..3394814	attR CCAACTTACTGAT	0.0
		1	3715134..3715147	attL TTTTTTATTGATAA	0.0
		2	complement(3719223..3719675)	PHAGE_Stx2_c_1717_NC_011357: putative tail fiber protein; PP_03839; phage(gi209447198)	3e-29
		3	complement(3719739..3720338)	PHAGE_Entero_mEp460_NC_019716: Lom protein; PP_03840; phage(gi428782335)	1e-104
		4	complement(3720406..3723885)	PHAGE_Entero_mEp460_NC_019716: host specificity protein; PP_03841; phage(gi428782334)	0.0
		5	complement(3723946..3724488)	PHAGE_Entero_mEp460_NC_019716: tail assembly protein; PP_03842; phage(gi428782333)	4e-79
		6	complement(3724485..3725084)	PHAGE_Entero_mEp460_NC_019716: tail fiber component; PP_03843; phage(gi428782332)	7e-120
		7	complement(3725233..3725931)	PHAGE_Entero_mEp460_NC_019716: minor tail protein; PP_03844; phage(gi428782331)	2e-120
		8	complement(3725931..3726260)	PHAGE_Entero_mEp460_NC_019716: minor tail protein; PP_03845; phage(gi428782330)	4e-58
		9	complement(3726260..3729301)	PHAGE_Entero_mEp460_NC_019716: tail length tape measure protein; PP_03846; phage(gi428782329)	0.0
	6	10	complement(3729273..3729590)	PHAGE_Entero_mEp460_NC_019716: tail assembly protein; PP_03847; phage(gi428782328)	3e-56
		11	complement(3729611..3729997)	PHAGE_Entero_mEp460_NC_019716: minor tail protein; PP_03848; phage(gi428782327)	6e-63
		12	complement(3730056..3730796)	PHAGE_Entero_mEp460_NC_019716: major tail protein; PP_03849; phage(gi428782326)	3e-133
		13	3730789..3730977	hypothetical; PP_03850	0.0
		14	complement(3731012..3731677)	DNA-binding transcriptional regulator [Shigella flexneri 5 str. 8401]. gi|110805711|ref|YP_689231.1|; PP_03851	3e-119
		15	complement(3731875..3732912)	oxidoreductase [Shigella flexneri 5 str. 8401]. gi|110805712|ref|YP_689232.1|; PP_03852	0.0
		16	3733378..3733509	hypothetical protein SFxv_4960 [Shigella flexneri 2002017]. gi|384546097|ref|YP_005712009.1|; PP_03853	2e-17
		17	3733591..3733986	PROPHAGE_Ralsto_GMI1000: isrso11-transposase orfb protein; PP_03854; phage(gi17546155)	1e-22
		18	complement(3734071..3734226)	hypothetical; PP_03855	0.0
		19	3734272..3735222	PROPHAGE_Escher_EDL933: putative transposase; PP_03856; phage(gi15803516)	2e-69
		20	complement(3735593..3736078)	hypothetical protein SFxv_4951 [Shigella flexneri 2002017]. gi|384546088|ref|YP_005712000.1|; PP_03857	1e-87
		21	complement(3736066..3736332)	hypothetical protein SFxv_4952 [Shigella flexneri 2002017]. gi|384546089|ref|YP_005712001.1|; PP_03858	9e-43
		22	complement(3736559..3736690)	Reverse transcriptase/maturase protein [Salmonella enterica subsp. enterica serovar Newport str. USMARC-S3124.1]. gi|528817372|ref|YP_008358575.1|; PP_03859	9e-06
		23	complement(3737966..3738112)	PHAGE_Entero_BP_4795_NC_004813: hypothetical protein; PP_03860; phage(gi157165988)	2e-21
		24	complement(3738116..3738259)	PHAGE_Entero_BP_4795_NC_004813: hypothetical protein; PP_03861; phage(gi157165989)	9e-15
		25	complement(3738363..3738485)	bacteriophage protein [Shigella flexneri 5 str. 8401]. gi|110805342|ref|YP_688862.1|; PP_03862	6e-07
		26	complement(3738482..3739051)	PHAGE_Shewan_1/41_NC_025458: DNA polymerase III beta subunit; PP_03863; phage(gi712915574)	7e-28
		27	complement(3739048..3739797)	PHAGE_Entero_phiP27_NC_003356: hypothetical protein; PP_03864; phage(gi18249878)	2e-54
		28	complement(3739841..3740668)	PHAGE_Entero_phiP27_NC_003356: putative serine protease; PP_03865; phage(gi18249869)	8e-150
		29	3741005..3741142	hypothetical; PP_03866	0.0
		30	complement(3741149..3741808)	PHAGE_Phage_Gifsy_1_NC_010392: leucine-rich repeat protein; PP_03867; phage(gi169257209)	2e-07
		31	3753956..3753969	attR TTTTTTATTGATAA	0.0
		1	4298371..4298384	attL CCGGATGGTGGAAT	0.0
		2	complement(4309254..4309688)	PHAGE_Salmon_BPS15Q2_NC_031939: hypothetical protein; PP_04565; phage(gi100038)	3e-55
		3	4310304..4310729	hypothetical protein SF2980 [Shigella flexneri 2a str. 301]. gi|24114244|ref|NP_708754.1|; PP_04566	1e-81
		4	4311012..4311338	PHAGE_Entero_BP_4795_NC_004813: putative transposase OrfA protein of IS629; PP_04567; phage(gi157166066)	2e-56
		5	4311338..4312138	PHAGE_Entero_BP_4795_NC_004813: putative transposase OrfB; PP_04568; phage(gi157166067)	1e-76
		6	complement(4312230..4312763)	PHAGE_Entero_mEp460_NC_019716: endolysin; PP_04569; phage(gi428782372)	2e-101
		7	complement(4312829..4313458)	PHAGE_Stx2_c_86_NC_008464: hypothetical protein; PP_04570; phage(gi116221997)	3e-32
	12	8	complement(4313462..4313677)	PHAGE_Escher_P13374_NC_018846: lysis protein, holin; PP_04571; phage(gi410491645)	2e-26
		9	complement(4314127..4314507)	PHAGE_Shigel_Stx_NC_029120: antitermination protein Q; PP_04572; phage(gi985761278)	6e-63
		10	complement(4314500..4314700)	PHAGE_Shigel_Stx_NC_029120: NinH; PP_04573; phage(gi985761277)	2e-22
		11	complement(4314795..4315052)	PHAGE_Entero_phiP27_NC_003356: hypothetical protein; PP_04574; phage(gi18249884)	2e-36
		12	complement(4315049..4316440)	PHAGE_Entero_UAB_Phi20_NC_031019: hypothetical protein; PP_04575; phage(gi100003)	6e-86
		13	complement(4316437..4317315)	PHAGE_Entero_phiP27_NC_003356: putative replication protein DnaC; PP_04576; phage(gi18249882)	3e-140
		14	4317612..4317905	PROPHAGE_Escher_CFT073: transposase/IS protein; PP_04577; phage(gi26248359)	8e-50
		15	complement(4317956..4318174)	HTH regulator, TetR family protein [Escherichia coli O104:H4 str. 2011C-3493]. gi|407483932|ref|YP_006781081.1|; PP_04578	1e-31
		16	4318455..4318958	PHAGE_Shigel_SfIV_NC_022749: integrase; PP_04579; phage(gi557307554)	1e-85
		17	4318998..4319114	hypothetical; PP_04580	0.0
		18	4319752..4320918	PHAGE_Entero_Tyrion_NC_031077: hypothetical protein; PP_04581; phage(gi100023)	1e-10
		19	complement(4320972..4321595)	PHAGE_Entero_Sf101_NC_027398: bifunctional tail protein; PP_04582; phage(gi849122277)	7e-86
		20	complement(4321625..4321765)	IS600 ORF2 [Shigella flexneri 5 str. 8401]. gi|110805052|ref|YP_688572.1|; PP_04583	8e-07
		21	complement(4321722..4321838)	aminoimidazole riboside kinase [Shigella sonnei 53G]. gi|383179383|ref|YP_005457388.1|; PP_04584	4e-09
		22	4321906..4322301	hypothetical protein SF1927 [Shigella flexneri 2a str. 301]. gi|24113263|ref|NP_707773.1|; PP_04585	2e-70
		23	4322516..4322713	PROPHAGE_Shigel_301: insertion element IS2 transposase InsD; PP_04586; phage(gi24111655)	5e-34
		24	4322698..4322946	PHAGE_Salmon_HK620_NC_002730: endopeptidase; PP_04587; phage(gi13559860)	4e-32
		25	4323177..4323329	small toxic polypeptide [Escherichia coli str. 'clone D i2']. gi|386631474|ref|YP_006151194.1|; PP_04588	2e-20
		26	complement(4323516..4323728)	PHAGE_Lactoc_bIL312_NC_002671: Csp; PP_04589; phage(gi13095918)	2e-19
		27	4323919..4324032	hypothetical; PP_04590	0.0
		28	complement(4324174..4324299)	transcriptional regulator [Shigella sonnei Ss046]. gi|74314191|ref|YP_312610.1|; PP_04591	1e-15
		29	4324733..4325443	hypothetical protein SSON_3834 [Shigella sonnei Ss046]. gi|74314192|ref|YP_312611.1|; PP_04592	5e-130
		30	complement(4325493..4326467)	bifunctional glyoxylate/hydroxypyruvate reductase B [Shigella flexneri 2a str. 301]. gi|56480374|ref|NP_709331.2|; PP_04593	0.0
		31	complement(4326571..4327221)	PHAGE_Bacill_G_NC_023719: gp249; PP_04594; phage(gi593777705)	1e-09
		32	4334788..4334801	attR CCGGATGGTGGAAT	0.0
	CI172
		1	complement(1034005..1034667)	PHAGE_Cronob_vB_CsaM_GAP32_NC_019401: putative DNA polymerase III epsilon subunit; PP_01067; phage(gi414087193)	1e-16
		2	complement(1034691..1035116)	hypothetical protein SFV_1845 [Shigella flexneri 5 str. 8401]. gi|110805788|ref|YP_689308.1|; PP_01068	3e-77
		3	complement(1035449..1035679)	PHAGE_Pectob_ZF40_NC_019522: putative DNA polymerase; PP_01069; phage(gi422936677)	9e-17
		4	1035818..1036192	hypothetical protein SFV_1843 [Shigella flexneri 5 str. 8401]. gi|110805786|ref|YP_689306.1|; PP_01070	8e-66
		5	1036196..1036741	resistance protein [Shigella flexneri 5 str. 8401]. gi|110805785|ref|YP_689305.1|; PP_01071	3e-101
		6	1036757..1037068	resistance protein [Shigella flexneri 5 str. 8401]. gi|110805785|ref|YP_689305.1|; PP_01072	2e-52
		7	1037081..1037422	PHAGE_Salmon_SEN1_NC_029003: hypothetical protein; PP_01073; phage(gi971764937)	9e-09
	1	8	complement(1037972..1038178)	phage integrase [Shigella flexneri 5 str. 8401]. gi|110805783|ref|YP_689303.1|; PP_01074	8e-29
		9	complement(1038500..1038667)	phage integrase [Shigella flexneri 5 str. 8401]. gi|110805783|ref|YP_689303.1|; PP_01075	2e-23
		10	complement(1039319..1039720)	PHAGE_Phage_Gifsy_1_NC_010392: bacteriophage tail shaft stabilization protein; Lambda gpU homolog; PP_01076; phage(gi169257225)	2e-50
		11	complement(1039717..1040301)	PHAGE_Phage_Gifsy_1_NC_010392: bacteriophage head-tail assembly protein; Lambda gpZ homolog; PP_01077; phage(gi169257227)	8e-78
		12	complement(1040288..1040665)	PHAGE_Phage_Gifsy_1_NC_010392: bacteriophage minor capsid protein; forms tail attachment site on head; Lambda FII homolog; PP_01078; phage(gi169257228)	3e-27
		13	complement(1040677..1041063)	PHAGE_Phage_Gifsy_1_NC_010392: bacteriophage accessory DNA packaging protein; Lambda FI homolog; PP_01079; phage(gi169257229)	5e-13
		14	complement(1041115..1042143)	PHAGE_Phage_Gifsy_1_NC_010392: bacteriophage major capsid protein; Lambda gpE homolog; PP_01080; phage(gi169257230)	9e-173
		15	complement(1042201..1042548)	PHAGE_Phage_Gifsy_1_NC_010392: bacteriophage head decoration protein; Lambda gpD homolog; PP_01081; phage(gi169257231)	5e-42
		16	complement(1042585..1044090)	PHAGE_Phage_Gifsy_1_NC_010392: bacteriophage prohead protease; Lambda gpC homolog; PP_01082; phage(gi169257232)	3e-171
		17	complement(1044080..1044493)	PHAGE_Phage_Gifsy_1_NC_010392: bacteriophage portal protein; Lambda gpB homolog; PP_01083; phage(gi169257233)	1e-58
		18	complement(1044618..1045673)	PHAGE_Phage_Gifsy_1_NC_010392: bacteriophage portal protein; Lambda gpB homolog; PP_01084; phage(gi169257233)	6e-157
		19	complement(1045670..1045873)	PHAGE_Phage_Gifsy_1_NC_010392: bacteriophage head-to-tail joining protein; adapter between portal and gpFII; Lambda gpW homolog; PP_01085; phage(gi169257234)	1e-13
		20	complement(1045874..1047784)	PHAGE_Phage_Gifsy_1_NC_010392: DNA packaging protein; large terminase subunit; Lambda gpA homolog; PP_01086; phage(gi169257235)	0.0
		21	complement(1047756..1048079)	PHAGE_Entero_N15_NC_001901: gp1; PP_01087; phage(gi9630465)	2e-18
		1	1119930..1119950	attL CGGTGTAGTTAATGGTGTAGT	0.0
		2	1119956..1121206	PHAGE_Salmon_vB_SosS_Oslo_NC_018279: integrase; PP_01167; phage(gi399528791)	4e-59
		3	1121827..1122573	hypothetical protein SFV_1148 [Shigella flexneri 5 str. 8401]. gi|110805142|ref|YP_688662.1|; PP_01168	5e-147
		4	1122633..1122782	hypothetical protein S1212 [Shigella flexneri 2a str. 2457T]. gi|30062661|ref|NP_836832.1|; PP_01169	5e-21
		5	1122772..1122993	hypothetical protein c1490 [Escherichia coli CFT073]. gi|26247359|ref|NP_753399.1|; PP_01170	4e-33
		6	1122974..1123138	hypothetical protein c1491 [Escherichia coli CFT073]. gi|26247360|ref|NP_753400.1|; PP_01171	2e-21
		7	1123208..1123441	hypothetical protein SF1133a [Shigella flexneri 2a str. 301]. gi|532141222|ref|YP_008439238.1|; PP_01172	8e-37
		8	1123447..1123746	hypothetical protein SFV_1149 [Shigella flexneri 5 str. 8401]. gi|110805143|ref|YP_688663.1|; PP_01173	2e-51
		9	1123743..1125491	PHAGE_Entero_P4_NC_001609: DNA primase; PP_01174; phage(gi9627512)	5e-90
	2	10	complement(1125746..1125859)	hypothetical; PP_01175	0.0
		11	1126172..1126360	hypothetical protein S1217 [Shigella flexneri 2a str. 2457T]. gi|30062665|ref|NP_836836.1|; PP_01176	2e-29
		12	1126370..1126531	hypothetical protein S1218 [Shigella flexneri 2a str. 2457T]. gi|30062666|ref|NP_836837.1|; PP_01177	1e-22
		13	1126673..1126897	hypothetical protein SFV_1153 [Shigella flexneri 5 str. 8401]. gi|110805147|ref|YP_688667.1|; PP_01178	2e-36
		14	1127198..1128025	PHAGE_Salmon_ST64B_NC_004313: Major capsid protein precursor; PP_01179; phage(gi23505451)	1e-30
		15	1128026..1128355	PHAGE_Shigel_SfIV_NC_022749: major head protein; PP_01180; phage(gi557307531)	3e-14
		16	1128395..1128967	PHAGE_Entero_IME_EF4_NC_023551: prohead protease; PP_01181; phage(gi589893040)	1e-28
		17	1128969..1130180	PHAGE_Shigel_SfIV_NC_022749: portal protein; PP_01182; phage(gi557307529)	3e-42
		18	1130297..1130515	PHAGE_Entero_HK446_NC_019714: head-tail connector II; PP_01183; phage(gi428782200)	4e-18
		19	1130512..1130808	PHAGE_Shigel_SfII_NC_021857: head-tail connector protein; PP_01184; phage(gi526244642)	9e-07
		20	1131036..1131248	HNH endonuclease [Shigella flexneri 2a str. 301]. gi|532141225|ref|NP_707053.3|; PP_01185	7e-38
		21	1131241..1131414	hypothetical protein SF1144 [Shigella flexneri 2a str. 301]. gi|24112544|ref|NP_707054.1|; PP_01186	8e-26
		22	1131485..1131796	PHAGE_Salmon_ST64B_NC_004313: terminase small subunit; PP_01187; phage(gi23505446)	1e-11
		23	1131963..1133441	PHAGE_Burkho_KS9_NC_013055: terminase gp2; PP_01188; phage(gi255033734)	6e-83
		24	1134432..1134452	attR CGGTGTAGTTAATGGTGTAGT	0.0
		1	3001801..3001814	attL CTCCATTGTTAGCA	0.0
		2	complement(3013702..3015006)	PHAGE_Entero_HK022_NC_002166: integrase; PP_03060; phage(gi9634144)	6e-45
		3	complement(3015070..3015669)	PHAGE_Entero_mEp460_NC_019716: Lom protein; PP_03061; phage(gi428782335)	1e-104
		4	complement(3015737..3019216)	PHAGE_Entero_mEp460_NC_019716: host specificity protein; PP_03062; phage(gi428782334)	0.0
		5	complement(3019277..3019819)	PHAGE_Entero_mEp460_NC_019716: tail assembly protein; PP_03063; phage(gi428782333)	4e-79
		6	complement(3019816..3020415)	PHAGE_Entero_mEp460_NC_019716: tail fiber component; PP_03064; phage(gi428782332)	7e-120
	4	7	complement(3020564..3021262)	PHAGE_Entero_mEp460_NC_019716: minor tail protein; PP_03065; phage(gi428782331)	2e-120
		8	complement(3021262..3021591)	PHAGE_Entero_mEp460_NC_019716: minor tail protein; PP_03066; phage(gi428782330)	4e-58
		9	complement(3021591..3024632)	PHAGE_Entero_mEp460_NC_019716: tail length tape measure protein; PP_03067; phage(gi428782329)	0.0
		10	complement(3024604..3024879)	PHAGE_Entero_mEp460_NC_019716: tail assembly protein; PP_03068; phage(gi428782328)	2e-47
		11	complement(3024942..3025328)	PHAGE_Entero_mEp460_NC_019716: minor tail protein; PP_03069; phage(gi428782327)	6e-63
		12	complement(3025387..3026127)	PHAGE_Entero_mEp460_NC_019716: major tail protein; PP_03070; phage(gi428782326)	3e-133
		13	3040120..3040133	attR CTCCATTGTTAGCA	0.0

## Sheet: Table S4-B
	Table S4. A- Phage elements identified into intact prophage region of the CI133 genome, by PHASTER software.
	Region	# CDS	CDS Position	Blast Hit	E-Value
	CI133
		1	155..541	PHAGE_Entero_BP_4795_NC_004813: putative transposase OrfB; PP_04146; phage(gi157166063)	6.03e-83
		2	706..4824	PROPHAGE_Escher_CFT073: Pic serine protease precursor; PP_04147; phage(gi26246250)	0
		3	2200..2211	attL	0
		4	4975..5193*	PROPHAGE_Escher_CFT073: transposase; PP_04148; phage(gi26246249)	1.51e-35
		5	5256..5603*	PHAGE_Stx2_c_Stx2a_F451_NC_049924: tail assembly protein; PP_04149; phage(gi100053)	2.77e-69
		6	5636..6175*	PHAGE_Stx2_c_Stx2a_F451_NC_049924: tail assembly protein; PP_04150; phage(gi100053)	3.19e-50
		7	6262..6768*	PROPHAGE_Escher_CFT073: transposase; PP_04151; phage(gi26248346)	1.07e-49
		8	6834..7241	PHAGE_Stx2_c_Stx2a_F451_NC_049924: tail assembly protein; PP_04152; phage(gi100053)	2.54e-78
		9	7467..7595	hypothetical; PP_04153	0
	4	10	7644..8225*	hypothetical; PP_04154	0
		11	8272..12129*	PROPHAGE_Shigel_301: serine protease; PP_04155; phage(gi24114232)	0
		12	12490..13290*	hypothetical; PP_04156	0
		13	13318..13566	hypothetical; PP_04157	0
		14	13704..13871*	hypothetical; PP_04158	0
		15	13895..14260*	hypothetical; PP_04159	0
		16	14445..14552*	hypothetical; PP_04160	0
		17	14600..18115*	hypothetical; PP_04161	0
		18	18204..18467	hypothetical; PP_04162	0
		19	18568..19830*	PROPHAGE_Shigel_301: putative P4-type integrase; PP_04163; phage(gi24114228)	0
		20	23621..23632	attR	0
	* complementary strand
